# Supplementary material for: The Roles of Health and e-Health Literacy, Conspiracy Beliefs and Political Sympathy in the Adherence to Preventive Measures Recommended during the Pandemic
Source: Int J Environ Res Public Health. 2022 Jul 8;19(14):8346. doi: 10.3390/ijerph19148346 (PMC9321506; doi:10.3390/ijerph19148346)
Supplement: Supplementary file 1 [file ijerph-19-08346-s001.zip]

Archive with 1 entries (1 files):
- ijerph-1790437-supplementary.pdf
